# Supplementary material for: The liverwort oil body is formed by redirection of the secretory pathway
Source: Nat Commun. 2020 Dec 1;11:6152. doi: 10.1038/s41467-020-19978-1 (PMC7708844; doi:10.1038/s41467-020-19978-1)
Supplement: Supplementary file 5 — Supplementary Data 3 [file 41467_2020_19978_MOESM5_ESM.xlsx]

## Sheet: Sheet1
Reactions of TAIL-PCR
Reaction	Cycle No.	Thermal settings
Primary	1	94°C 1 min, 95°C 1 min
	5	94°C 1 min, 65°C 1 min, 68°C 3 min
	1	94°C 1 min, 30°C 1min
		Ramping to 68°C 3 min, 68°C 3 min
	13	94°C 30 sec, 68°C 4 min
		94°C 30 sec, 68°C 4 min
		94°C 30 sec, 44°C 1 min, 68°C 3min
	1	68°C 5 min
Secondary	1	94°C 1 min, 95°C 1 min
	13	94°C 30 sec, 68°C 4 min
		94°C 30 sec, 68°C 4 min
		94°C 30 sec, 44°C 1 min, 68°C 3 min
	1	68°C 5 min
Tertiary	1	94°C 1 min, 95°C 1 min
	13	94°C 30 sec, 68°C 4 min
		94°C 30 sec, 68°C 4 min
		94°C 30 sec, 44°C 1 min, 68°C 3 min
	1	68°C 5 min
