# Supplementary material for: The liverwort oil body is formed by redirection of the secretory pathway
Source: Nat Commun. 2020 Dec 1;11:6152. doi: 10.1038/s41467-020-19978-1 (PMC7708844; doi:10.1038/s41467-020-19978-1)
Supplement: Supplementary file 6 — Supplementary Data 4 [file 41467_2020_19978_MOESM6_ESM.xlsx]

## Sheet: Sheet1
List of accession numbers of genes used in this study
Symbol	Gene ID (ver3.1)	Gene ID (ver5.1)
MpSYP12A	Mapoly0163s0015	Mp6g00050
MpSYP12B	Mapoly0101s0013	Mp4g20670
MpSYP13A	Mapoly0009s0005	Mp7g13190
MpSYP13B	Mapoly0055s0091	Mp2g19600
MpCLC1	Mapoly0075s0069	Mp2g03080
MpPIP2	Mapoly0041s0003	Mp4g17210
MpERF13	Mapoly0060s0052	Mp6g08690
MpABCG1	Mapoly0083s0014	Mp8g13070
MpMYB02	Mapoly0006s0226	Mp3g07510
MpTUB2	Mapoly0158s0010	Mp2g09390
MpSYP6A	Mapoly0140s0004	Mp3g18380
MpSYP2	Mapoly0187s0013	Mp8g15260
MpSFT1	Mapoly0006s0109	Mp3g06390
MpGOS11	Mapoly0001s0245	Mp1g19070
MpSYP4	Mapoly0042s0041	Mp2g14140
MpVAMP71	Mapoly0064s0109	Mp8g00880
MpSEC20	Mapoly0019s0137	Mp1g13670
MpUSE1A	Mapoly0001s0213	Mp1g18750
MpSEC22	Mapoly0023s0071	Mp2g11050
MpCYCB1	Mapoly0048s0068	Mp5g10030
