# Supplementary material for: The liverwort oil body is formed by redirection of the secretory pathway
Source: Nat Commun. 2020 Dec 1;11:6152. doi: 10.1038/s41467-020-19978-1 (PMC7708844; doi:10.1038/s41467-020-19978-1)
Supplement: Supplementary file 7 — Supplementary Data 5 [file 41467_2020_19978_MOESM7_ESM.xlsx]

## Sheet: Sheet1
List of transgenic plants generated and cell numbers observed in this study
Transgene	Background	Presented in	Source	# of lines used in this study	# of observed cells (or thalli)
mCitrine-MpSYP12A	Tak-1	Figure 1A,B	Kanazawa et al., 2016	8	82
mCitrine-MpSYP13A	Tak-1	Figure 1C,D	Kanazawa et al., 2016	5	59
mCitrine-MpSYP13B	Tak-1	Figure 1E,F	Kanazawa et al., 2016	7	57
-	Tak-1	Figure 1G	Ishizaki et al., 2008	-	38
Mpsyp12age	Tak-1	Figure 1G	This study	6	47
proMpSYP12A:mCitrine-MpSYP13A	Tak-1	Figure 1H	This study	4	29
proMpSYP12A:mCitrine-MpSYP13B	Tak-1	Figure 1I	This study	4	40
proMpCYCB1:mCitrine-MpSYP13A	Tak-1	Figure 1J	This study	6	31
proMpSYP12B:2×YFP	Tak-1	Figure 2A	This study	4	21
mCitrine-MpSYP12B	Tak-1	Figure 2B, Supplementary Fig. S2B	Kanazawa et al., 2016	12	189
mCitrine-MpSYP12B	Tak-1	Figure 2C	Kanazawa et al., 2016	1	125 gold plarticles / 27.5 μm of oil body membrane
-	Tak-1	Figure 2D	Ishizaki et al., 2008	-	0 gold plarticles / 27 μm of oil body membrane
mCitrine-MpSYP12B / GFP-HDEL	Tak-1	Figure 2E	This study	4	41
-	Tak-1	Figure 2F	Ishizaki et al., 2008	-	6
MpCLC1-Citrine	Tak-1	Figure 2G	This study	10	59
mCitrine-MpPIP2	Tak-1	Figure 2H	This study	6	57
proMpEF1α:sec-mRFP	Tak-1	Figure 2I	This study	7	172
proMpSYP13A:mCitrine-MpSYP13A	Tak-1	Figure 3A	Kanazawa et al., 2016	5	86
proMpSYP13B:mCitrine-MpSYP13B	Tak-1	Figure 3B	Kanazawa et al., 2016	7	92
proMpSYP12B:mCitrine-MpSYP13A	Tak-1	Figure 3C	This study	4	65
proMpSYP12B:mCitrine-MpSYP13B	Tak-1	Figure 3D	This study	4	72
proMpSYP12B:mCitrine-MpPIP2	Tak-1	Figure 3E	This study	5	60
proMpSYP12B:sec-mRFP	Tak-1	Figure 3F	This study	7	116
proMpSYP13B:sec-mRFP	Tak-1	Figure 3G	This study	4	69
mCitrine-MpSYP12B / mRFP-MpSYP13B	Tak-1	Figure 4A - C	This study	4	93
proMpERF13:tdTomato-NLS	Tak-1	Figure 5F	This study	4	82
proMpABCG1:mCitrine-MpABCG1	Tak-1	Figure 5G	This study	4	52
proMpSYP13B:mCitrine-MpABCG1	Tak-1	Figure 5H	This study	5	134
proMpABCG1:sec-mRFP	Tak-1	Figure 5I	This study	5	103
proMpMYB02:sec-mRFP	Tak-1	Figure 5J	This study	6	126
mCitrine-MpSYP12A	Tak-1	Supplementary Fig. 1B	Kanazawa et al., 2016	8	36
mCitrine-MpSYP13A	Tak-1	Supplementary Fig. 1C	Kanazawa et al., 2016	5	26
mCitrine-MpSYP13B	Tak-1	Supplementary Fig. 1D	Kanazawa et al., 2016	7	30
mCitrine-MpSYP12B	Tak-1	Supplementary Fig. 1E	Kanazawa et al., 2016	12	86
mCitrine-MpTUB2 / mGFP-MpSYP12A	Tak-1	Supplementary Fig. 1F	This study	3	60
mCitrine-MpSYP12B	Tak-1	Supplementary Fig. 1G	Kanazawa et al., 2016	4	36
proMpCYCB1:mCitrine-MpSYP13B	Tak-1	Supplementary Fig. 1I	This study	5	35
mRFP-MpSYP6A / MpCLC1-mCitrine	Tak-1	Supplementary Fig. 1J	This study	8	169
MpCLC1-Citrine	Tak-1	Supplementary Fig. 1k	This study	10	29
proMpSYP12B:mCitrine-MpSFT1	Tak-1	Supplementary Fig. 2C	This study	4	22
proMpSYP2:mCitrine-MpSFT1	Tak-1	Supplementary Fig. 2C	This study	6	39
proMpSYP12B:mCitrine-MpGOS11	Tak-1	Supplementary Fig. 2C	This study	3	25
proMpSYP2:mCitrine-MpGOS11	Tak-1	Supplementary Fig. 2C	Minamino e al., 2017	5	49
proMpSYP12B:mCitrine-MpSYP4	Tak-1	Supplementary Fig. 2C	This study	7	34
mCitrine-MpSYP4	Tak-1	Supplementary Fig. 2C	This study	11	38
proMpSYP12B:mCitrine-MpSYP6A	Tak-1	Supplementary Fig. 2C	This study	3	18
proMpSYP2:mCitrine-MpSYP6A	Tak-1	Supplementary Fig. 2C	This study	5	36
proMpSYP12B:mCitrine-MpSYP2	Tak-1	Supplementary Fig. 2C	This study	3	16
mCitrine-MpSYP2	Tak-1	Supplementary Fig. 2C	Kanazawa et al., 2016	8	124
proMpSYP12B:mCitrine-MpVAMP71	Tak-1	Supplementary Fig. 2C	This study	3	16
mCitrine-MpVAMP71	Tak-1	Supplementary Fig. 2C	Minamino e al., 2017	7	35
proMpSYP12B:mCitrine-MpSEC20	Tak-1	Supplementary Fig. 2D	This study	4	20
proMpSYP12B:mCitrine-MpUSE1A	Tak-1	Supplementary Fig. 2D	This study	4	21
mCitrine-MpSEC22	Tak-1	Supplementary Fig. 2D	This study	4	30
proMpEF1α:mRFP-HDEL	Tak-1	Supplementary Fig. 2D	This study	5	42
proMpEF1α:sec-mRFP	Tak-1	Supplementary Fig. 2E	This study	7	134
mCitrine-MpSYP13A	Tak-1	Supplementary Fig. 3C	Kanazawa et al., 2016	5	86
mCitrine-MpSYP13A	Mpsyp12b-1	Supplementary Fig. 3C	This study	4	40
mCitrine-MpSYP13A	Mpsyp12b-2ge	Supplementary Fig. 3C	This study	3	27
proMpSYP12B:sec-mRFP	Tak-1	Supplementary Fig. 3C	This study	7	116
proMpSYP12B:sec-mRFP	Mpsyp12b-1	Supplementary Fig. 3C	This study	3	45
proMpSYP12B:sec-mRFP	Mpsyp12b-2ge	Supplementary Fig. 3C	This study	4	47
mCitrine-MpSYP12B	Tak-1	Supplementary Fig. 3D	Kanazawa et al., 2016	12	189
mCitrine-MpSYP12B	Mpsyp12b-1	Supplementary Fig. 3D	This study	4	28
mCitrine-MpSYP12B	Mpsyp12b-2ge	Supplementary Fig. 3D	This study	4	31
